# Supplementary material for: Erectile Function Decline in Men with Chronic Kidney Disease: A Three-Year Case–Control Study Comparing Haemodialysis, Non-Dialysis CKD and Community Controls
Source: J Clin Med. 2026 Feb 11;15(4):1402. doi: 10.3390/jcm15041402 (PMC12942453; doi:10.3390/jcm15041402)
Supplement: Supplementary file 1 [file jcm-15-01402-s001.zip]

Archive with 1 entries (1 files):
- jcm-4138516-supplementary.pdf
